# Supplementary material for: Lymphatic Defects in Zebrafish sox18 Mutants Are Exacerbated by Perturbed VEGFC Signaling, While Masked by Elevated sox7 Expression
Source: Cells. 2023 Sep 19;12(18):2309. doi: 10.3390/cells12182309 (PMC10527217; doi:10.3390/cells12182309)
Supplement: Supplementary file 1 [file cells-12-02309-s001.zip]

Archive with 1 entries (1 files):
- cells-12-02309-s001.pdf
